# Supplementary material for: Importance of FaWRKY71 in Strawberry (Fragaria × ananassa) Fruit Ripening
Source: Int J Mol Sci. 2022 Oct 18;23(20):12483. doi: 10.3390/ijms232012483 (PMC9604163; doi:10.3390/ijms232012483)
Supplement: Supplementary file 1 [file ijms-23-12483-s001.zip]

Archive with 1 entries (1 files):
- ijms-1927914-supplementary.xlsx
