# Supplementary material for: Importance of FaWRKY71 in Strawberry (Fragaria × ananassa) Fruit Ripening
Source: Int J Mol Sci. 2022 Oct 18;23(20):12483. doi: 10.3390/ijms232012483 (PMC9604163; doi:10.3390/ijms232012483)
Supplement: Supplementary file 1 [file ijms-23-12483-s001.zip › ijms-1927914-supplementary.xlsx]

## Sheet: Sheet1
Table S1 The primers used in this study
PCR amplification		Primer sequence(5´→3´)	accession number
FaWRKY31	F	ATGTCAAATGAAAAGAAAAGCCCT	OP243272
	R	TCATGGCTCCTCCAGCTTGTGA
ProFaWRKY31	F	CTCAAGCATATACCGTAA	OP243273
	R	GTAATCGAAAGGGTCATACT
qRT-PCR		Primer sequence(5´→3´)	accession number
26S-18S	qF	ACCGTTGATTCGCACAATTGGTCATCG	NA1
	qR	TACTGCGGGTCGGCAATCGGACG
FaWRKY71	qF	ATCCATCCACACCGAACT	OP243272
	qR	TTGCTGATCTTATCTGAATCTTGA
FaMYB5	qF	ATGACTCTGATGCCTCTG	MW700311
	qR	TGTCTTCATCCTCCTCATT
FaMYB9	qF	ATGATGAAGATGCTAAGG	OK001453
	qR	CACCATAGTTCTCAAGAT
FaMYB10	qF	CAATGATGTGAAGAACTATT	OK001452
	qR	TCTGAATGATTATGCTCTAT
FaMYB11	qF	CTAATTCTGAAGCCAATA	OK001454
	qR	AGTAGGATTATTACAAGTC
FaPAL	qF	CAGAAGCAGTTGACATAC	KX450227
	qR	CTTCAAGTTCTCCTCCAA
FaC4H	qF	GTGAAGGAGAAGAGGATT	XM_004294677.2
	qR	CATTAGTTGTGACCTGTG
FaCHS	qF	CGCATGTGTGACAAATCTAT	AY997297.1
	qR	ATCAAGTGAAGGTGCCAT
FaF3'H	qF	ATGGTGGTGGAGATGATG	AB665441.1
	qR	CAAGTCAAGCCACTCAAG
FaLAR	qF	GTAGCCTCGTTCACTCAT	DQ834906.2
	qR	TGCCTATATCAACATCATTCG
FaANR	qF	TCCATATCCATTACACAT	DQ664192.1
	qR	CTCAGGAACACTACTATT
FaTT19	qF	CTGATCTGAGCCATCTTC	XM_004288530.2
	qR	ATTCTTCCTCTCCGTGAT
FaTT12	qF	CTGATTAGCATAGTGTTC	KY851294.1
	qR	CTGAGAGTATAGGTTGAA
FaAHA10	qF	GTGTTCTTCTACTGGATT	XM_004303727.1
	qR	GCTTGACTTATGATACTAAC
FaHCT	qF	CTGGTTACTTTGGCAAT	XM_011468710
	qR	ATGTTGGTTTTGATTGGAGAT
FaC3H	qF	TATCAGTGAGGGAGTATT	XM_004294650
	qR	CAGTCCTTGTTTGTCTAA
FaCAD	qF	TCAGCACAAGCATATCCA	XM_004294650
	qR	GGTCAGATGAGAGCACAA
FaCco	qF	GAAGACGAGAAGAACCAT	XM_004290547
	qR	TTGTGGTAGTTGATGTAGTT
FaCCR	qF	CCAACGCTAAATACAAGTG	XM_004291724
	qR	GGCAACATCTTTGACATTA
FaCOMT	qF	GAGCTTGCCAACATGA	XM_004304282
	qR	GAACCCTTTTGCCAGA
FaF5H	qF	ACGACCACTTACAGAAGA	XM_004287793
	qR	AACGCTAACAAGTCATCCA
FaPOD	qF	GTAGCAAGAACATAATCAC	XM_004287810
	qR	ATCTCATCAATTACTTCAAG
FaARF6	qF	TGTATCCATCTTCGTTCC	XM_004293453
	qR	ATCTTCCCTCAAACCATTA
FaARF8	qF	CTCACATACCAAACTACC	XM_004288534
	qR	CATATACTTCATCCGTCTC
FaNCED	qF	TGCTTCTGCTTCCATCTC	XM_004300619
	qR	TCATACACGACCCTATCAC
FaPG19	qF	CTGTTCTTCTTGCTTCTC	XM_004306701
	qR	CATCTCTTCCTCTACCAT
FaPG21	qF	GGAAGCCTAATACTGATAT	XM_004293396
	qR	TGGAACAATAACTCTACTT
FaPL	qF	AGCATTCGTAACAGTTCC	XM_004290184
	qR	ATCTCCAGCAGTCATCAA
NA1, housekeeping gene with the reference as follows: Raab T., López-Ráez JA., Klein D., Caballero JL., Moyano E., Schwab W., Muñoz-Blanco J. 2006. FaQR, Required for the Biosynthesis of the Strawberry Flavor Compound 4-Hydroxy-2,5-Dimethyl-3(2H)-Furanone, Encodes an Enone Oxidoreductase. The Plant Cell 18: 1023–1037.
